# Supplementary material for: Ice-Ice Disease Prevalence and Intensity in Eucheumatoid Seaweed Farms: Seasonal Variability and Relationship with the Physicochemical and Meteorological Parameters
Source: Plants (Basel). 2024 Aug 3;13(15):2157. doi: 10.3390/plants13152157 (PMC11314110; doi:10.3390/plants13152157)
Supplement: Supplementary file 1 [file plants-13-02157-s001.zip]

Archive with 1 entries (1 files):
- plants-3103118-supplementary.pdf
